# Supplementary material for: Satisfaction in Romantic Relationships: The Role of Body Appreciation, Sexual Esteem and Sexual Assertiveness
Source: Behav Sci (Basel). 2025 Dec 15;15(12):1730. doi: 10.3390/bs15121730 (PMC12730133; doi:10.3390/bs15121730)
Supplement: Supplementary file 1 [file behavsci-15-01730-s001.zip]

Archive with 1 entries (1 files):
- behavsci-3939043-supplementary.pdf
